# Supplementary material for: Oxidative and Molecular–Structural Alterations of Spermatozoa in Swine and Ram Exposed to the Triazole Ipconazole
Source: Toxics. 2025 Feb 28;13(3):176. doi: 10.3390/toxics13030176 (PMC11945538; doi:10.3390/toxics13030176)
Supplement: Supplementary file 1 [file toxics-13-00176-s001.zip]

Archive with 1 entries (1 files):
- toxics-3463140-supplementary.pdf
